# Supplementary material for: Arterial Stiffness Predicts the Outcome of Endovascular Treatment in Patients with Acute Ischemic Stroke
Source: J Clin Med. 2024 Jul 18;13(14):4198. doi: 10.3390/jcm13144198 (PMC11278379; doi:10.3390/jcm13144198)
Supplement: Supplementary file 1 [file jcm-13-04198-s001.zip]

Archive with 1 entries (1 files):
- jcm-3092727-supplementary.pdf
